# Supplementary material for: N,N′-Bis(3-phenyl­allyl­idene)biphenyl-2,2′-diamine
Source: Acta Crystallogr Sect E Struct Rep Online. 2009 Jan 14;65(Pt 2):o307. doi: 10.1107/S1600536809000804 (PMC2968126; doi:10.1107/S1600536809000804)
Supplement: Supplementary file 1 [file e-65-0o307-sup1.cif]

##############################################################################
###                                                                        ###
###        Electronic paper (Acta Crystallographica Section E)             ###
###                                                                        ###
##############################################################################
#                                                                            #
# This CIF contains the data in a paper accepted for publication in Acta     #
# Crystallographica Section E. It conforms to the requirements of Notes      #
# for Authors for Section E, and has been peer reviewed under the auspices   #
# of the IUCr Commission on Journals.                                        #
#                                                                            #
# Full details of the Crystallographic Information File format               #
# are given in the paper "The Crystallographic Information File (CIF):       #
# a New Standard Archive File for Crystallography" by S. R. Hall, F. H.      #
# Allen and I. D. Brown [Acta Cryst. (1991), A47, 655-685].                  #
#                                                                            #
# The current version of the core CIF dictionary is obtainable from          #
# ftp://ftp.iucr.org/pub/cif_core.dic. The current version number is 2.4.    #
#                                                                            #
# Software is freely available for graphical display of the structure(s) in  #
# this CIF.  For information consult the CIF home page http://www.iucr.org/  #
# cif/home.html                                                              #
#                                                                            #
# This file may be used for bona fide research purposes within the           #
# scientific community so long as proper attribution is given to the journal # 
# article from which it was obtained.                                        #
#                                                                            #
##############################################################################
                                             
data_I
_audit_creation_method     SHELXL-97
_chemical_name_systematic
;
<i>N</i>,<i>N</i>'-Bis(3-phenylallylidene)biphenyl-2,2'-diamine
;
_chemical_name_common     ?
_chemical_formula_moiety     'C30 H24 N2'
_chemical_formula_sum     'C30 H24 N2'
_chemical_formula_iupac     'C30 H24 N2'
_chemical_formula_weight     412.51
_chemical_melting_point     ?
_symmetry_cell_setting     orthorhombic
_symmetry_space_group_name_H-M     'F d d 2'
_symmetry_space_group_name_Hall     'F 2 -2d'
loop_
    _symmetry_equiv_pos_as_xyz
    'x, y, z'
    '-x, -y, z'
    'x+1/4, -y+1/4, z+1/4'
    '-x+1/4, y+1/4, z+1/4'
    'x, y+1/2, z+1/2'
    '-x, -y+1/2, z+1/2'
    'x+1/4, -y+3/4, z+3/4'
    '-x+1/4, y+3/4, z+3/4'
    'x+1/2, y, z+1/2'
    '-x+1/2, -y, z+1/2'
    'x+3/4, -y+1/4, z+3/4'
    '-x+3/4, y+1/4, z+3/4'
    'x+1/2, y+1/2, z'
    '-x+1/2, -y+1/2, z'
    'x+3/4, -y+3/4, z+1/4'
    '-x+3/4, y+3/4, z+1/4'
_cell_length_a     15.4354(12)
_cell_length_b     31.783(2)
_cell_length_c     9.6188(8)
_cell_angle_alpha     90.00
_cell_angle_beta     90.00
_cell_angle_gamma     90.00
_cell_volume     4718.8(6)
_cell_formula_units_Z     8
_cell_measurement_reflns_used     7049
_cell_measurement_theta_min     3.2
_cell_measurement_theta_max     27.5
_cell_measurement_temperature     295(2)
_exptl_crystal_description     Cuboid
_exptl_crystal_colour     'Light Yellow'
_exptl_crystal_size_max     0.27
_exptl_crystal_size_mid     0.21
_exptl_crystal_size_min     0.16
_exptl_crystal_density_diffrn     1.161
_exptl_crystal_density_meas     ?
_exptl_crystal_density_method     'not measured'
_exptl_crystal_F_000     1744
_exptl_absorpt_coefficient_mu     0.068
_exptl_absorpt_correction_type     multi-scan
_exptl_absorpt_process_details     '(ABSCOR; Higashi, 1995)'
_exptl_absorpt_correction_T_min     0.9820
_exptl_absorpt_correction_T_max     0.9893
_diffrn_ambient_temperature     295(2)
_diffrn_radiation_type     MoK\a
_diffrn_radiation_wavelength     0.71073
_diffrn_radiation_source     'fine-focus sealed tube'
_diffrn_radiation_monochromator     graphite
_diffrn_measurement_device_type     'Rigaku R-AXIS RAPID'
_diffrn_measurement_method     \w
_diffrn_detector_area_resol_mean     10.000
_diffrn_reflns_number     11331
_diffrn_reflns_av_R_equivalents     0.0290
_diffrn_reflns_av_sigmaI/netI     0.0156
_diffrn_reflns_theta_min     3.15
_diffrn_reflns_theta_max     27.47
_diffrn_reflns_theta_full     27.47
_diffrn_measured_fraction_theta_max     0.998
_diffrn_measured_fraction_theta_full     0.998
_diffrn_reflns_limit_h_min     -20
_diffrn_reflns_limit_h_max     19
_diffrn_reflns_limit_k_min     -41
_diffrn_reflns_limit_k_max     41
_diffrn_reflns_limit_l_min     -12
_diffrn_reflns_limit_l_max     12
_diffrn_standards_number     0
_diffrn_standards_interval_count     0
_diffrn_standards_interval_time     0
_diffrn_standards_decay_%     0
_reflns_number_total     1427
_reflns_number_gt     1021
_reflns_threshold_expression     I>2\s(I)
_refine_ls_structure_factor_coef     Fsqd
_refine_ls_matrix_type     full
_refine_ls_R_factor_all     0.0573
_refine_ls_R_factor_gt     0.0343
_refine_ls_wR_factor_gt     0.0849
_refine_ls_wR_factor_ref     0.1096
_refine_ls_goodness_of_fit_ref     1.073
_refine_ls_restrained_S_all     1.072
_refine_ls_number_reflns     1427
_refine_ls_number_parameters     145
_refine_ls_number_restraints     1
_refine_ls_hydrogen_treatment     constr
_refine_ls_weighting_scheme     calc
_refine_ls_weighting_details
         'calc w=1/[\s^2^(Fo^2^)+(0.0608P)^2^+0.8672P] where P=(Fo^2^+2Fc^2^)/3'
_atom_sites_solution_hydrogens     geom
_atom_sites_solution_primary     direct
_atom_sites_solution_secondary     difmap
_refine_ls_shift/su_max     0.001
_refine_ls_shift/su_mean     0.001
_refine_diff_density_max     0.114
_refine_diff_density_min     -0.151
_refine_ls_extinction_method     .
_refine_ls_extinction_coef     .
_refine_ls_extinction_expression
                                  'Fc^*^=kFc[1+0.001xFc^2^\l^3^/sin(2\q)]^-1/4^'
_refine_ls_abs_structure_details     ?
loop_
    _atom_type_symbol
    _atom_type_description
    _atom_type_scat_dispersion_real
    _atom_type_scat_dispersion_imag
    _atom_type_scat_source
    'C' 'C' 0.0033 0.0000
                         'International Tables Vol C Tables 4.2.6.8 and 6.1.1.4'
    'H' 'H' 0.0000 0.0000
                         'International Tables Vol C Tables 4.2.6.8 and 6.1.1.4'
    'N' 'N' 0.0061 0.0000
                         'International Tables Vol C Tables 4.2.6.8 and 6.1.1.4'
_computing_data_collection     'RAPID-AUTO (Rigaku, 1998)'
_computing_cell_refinement     'RAPID-AUTO (Rigaku, 1998)'
_computing_data_reduction     'CrystalStructure (Rigaku/MSC, 2002)'
_computing_structure_solution     'SHELXS97 (Sheldrick, 2008)'
_computing_structure_refinement     'SHELXL97 (Sheldrick, 2008)'
_computing_molecular_graphics     'X-SEED (Barbour, 2001)'
_computing_publication_material     'publCIF (Westrip, 2009)'
loop_
    _atom_site_type_symbol
    _atom_site_label
    _atom_site_fract_x
    _atom_site_fract_y
    _atom_site_fract_z
    _atom_site_U_iso_or_equiv
    _atom_site_adp_type
    _atom_site_calc_flag
    _atom_site_refinement_flags
    _atom_site_occupancy
    _atom_site_disorder_assembly
    _atom_site_disorder_group
    C C1 -0.01193(13) 0.05064(6) 0.5676(2) 0.0523(5) Uani d . 1 . .
    C C2 -0.02328(13) 0.02045(6) 0.4634(2) 0.0541(5) Uani d . 1 . .
    C C3 -0.07746(15) 0.02974(7) 0.3523(3) 0.0641(6) Uani d . 1 . .
    H H3A -0.0859 0.0097 0.2831 0.077 Uiso calc R 1 . .
    C C4 -0.11943(16) 0.06833(8) 0.3424(3) 0.0724(7) Uani d . 1 . .
    H H4A -0.1561 0.0739 0.2679 0.087 Uiso calc R 1 . .
    C C5 -0.10622(16) 0.09796(7) 0.4433(3) 0.0695(7) Uani d . 1 . .
    H H5A -0.1333 0.1240 0.4363 0.083 Uiso calc R 1 . .
    C C6 -0.05334(14) 0.08962(6) 0.5546(3) 0.0609(6) Uani d . 1 . .
    H H6A -0.0449 0.1101 0.6223 0.073 Uiso calc R 1 . .
    C C7 0.03355(16) 0.05664(7) 0.7976(3) 0.0598(6) Uani d . 1 . .
    H H7A -0.0185 0.0702 0.8165 0.072 Uiso calc R 1 . .
    C C8 0.09664(17) 0.05217(7) 0.9066(3) 0.0629(6) Uani d . 1 . .
    H H8A 0.1467 0.0370 0.8870 0.075 Uiso calc R 1 . .
    C C9 0.08822(15) 0.06818(7) 1.0333(3) 0.0637(6) Uani d . 1 . .
    H H9A 0.0374 0.0829 1.0516 0.076 Uiso calc R 1 . .
    C C10 0.15066(15) 0.06500(7) 1.1471(3) 0.0588(6) Uani d . 1 . .
    C C11 0.22801(16) 0.04272(7) 1.1346(3) 0.0669(6) Uani d . 1 . .
    H H11A 0.2417 0.0301 1.0502 0.080 Uiso calc R 1 . .
    C C12 0.28461(18) 0.03901(9) 1.2443(3) 0.0771(8) Uani d . 1 . .
    H H12A 0.3361 0.0241 1.2337 0.093 Uiso calc R 1 . .
    C C13 0.2651(2) 0.05718(9) 1.3688(3) 0.0822(8) Uani d . 1 . .
    H H13A 0.3033 0.0547 1.4431 0.099 Uiso calc R 1 . .
    C C14 0.18916(19) 0.07916(10) 1.3845(3) 0.0829(8) Uani d . 1 . .
    H H14A 0.1758 0.0913 1.4697 0.099 Uiso calc R 1 . .
    C C15 0.13291(17) 0.08318(8) 1.2745(3) 0.0703(7) Uani d . 1 . .
    H H15A 0.0820 0.0984 1.2860 0.084 Uiso calc R 1 . .
    N N1 0.04738(12) 0.04246(5) 0.6758(2) 0.0584(5) Uani d . 1 . .
loop_
    _atom_site_aniso_label
    _atom_site_aniso_U_11
    _atom_site_aniso_U_22
    _atom_site_aniso_U_33
    _atom_site_aniso_U_12
    _atom_site_aniso_U_13
    _atom_site_aniso_U_23
    C1 0.0562(11) 0.0430(9) 0.0576(14) 0.0011(8) 0.0025(11) 0.0017(9)
    C2 0.0626(11) 0.0412(10) 0.0584(14) 0.0000(9) 0.0012(11) 0.0017(9)
    C3 0.0792(15) 0.0510(11) 0.0622(15) 0.0019(11) -0.0095(13) -0.0006(11)
    C4 0.0809(15) 0.0638(13) 0.0725(16) 0.0109(12) -0.0124(14) 0.0089(12)
    C5 0.0807(15) 0.0509(11) 0.0770(18) 0.0140(11) 0.0009(15) 0.0072(12)
    C6 0.0714(13) 0.0432(9) 0.0681(15) 0.0043(9) 0.0024(13) -0.0018(10)
    C7 0.0649(13) 0.0496(11) 0.0648(16) -0.0036(10) -0.0008(13) 0.0007(11)
    C8 0.0707(14) 0.0538(11) 0.0641(16) 0.0005(10) -0.0006(12) -0.0019(12)
    C9 0.0645(13) 0.0638(13) 0.0627(16) 0.0013(11) 0.0043(13) -0.0040(12)
    C10 0.0632(13) 0.0539(11) 0.0593(14) -0.0054(10) 0.0053(12) -0.0010(10)
    C11 0.0663(14) 0.0743(14) 0.0600(16) 0.0005(11) 0.0086(12) 0.0008(12)
    C12 0.0688(15) 0.0864(18) 0.076(2) 0.0019(13) 0.0035(14) 0.0137(15)
    C13 0.0814(17) 0.0908(19) 0.074(2) -0.0112(15) -0.0109(17) 0.0062(16)
    C14 0.100(2) 0.0861(17) 0.0621(18) -0.0064(16) -0.0005(17) -0.0145(15)
    C15 0.0763(15) 0.0673(13) 0.0673(17) 0.0006(12) 0.0044(14) -0.0112(13)
    N1 0.0707(11) 0.0445(8) 0.0599(13) 0.0019(8) -0.0044(10) -0.0029(9)
_geom_special_details
;
All e.s.d.'s (except the e.s.d. in the dihedral angle between two l.s. planes)
are estimated using the full covariance matrix. The cell e.s.d.'s are taken
into account individually in the estimation of e.s.d.'s in distances, angles
and torsion angles; correlations between e.s.d.'s in cell parameters are only
used when they are defined by crystal symmetry. An approximate (isotropic)
treatment of cell e.s.d.'s is used for estimating e.s.d.'s involving l.s.
planes.
;
loop_
    _geom_bond_atom_site_label_1
    _geom_bond_atom_site_label_2
    _geom_bond_site_symmetry_2
    _geom_bond_distance
    _geom_bond_publ_flag
    C1 C2 . 1.399(3) ?
    C1 C6 . 1.400(3) ?
    C1 N1 . 1.410(3) ?
    C2 C3 . 1.389(3) ?
    C2 C2 2 1.485(4) ?
    C3 C4 . 1.390(3) ?
    C3 H3A . 0.9300 ?
    C4 C5 . 1.368(4) ?
    C4 H4A . 0.9300 ?
    C5 C6 . 1.373(4) ?
    C5 H5A . 0.9300 ?
    C6 H6A . 0.9300 ?
    C7 N1 . 1.273(3) ?
    C7 C8 . 1.438(4) ?
    C7 H7A . 0.9300 ?
    C8 C9 . 1.327(4) ?
    C8 H8A . 0.9300 ?
    C9 C10 . 1.461(3) ?
    C9 H9A . 0.9300 ?
    C10 C15 . 1.383(4) ?
    C10 C11 . 1.393(3) ?
    C11 C12 . 1.375(4) ?
    C11 H11A . 0.9300 ?
    C12 C13 . 1.362(4) ?
    C12 H12A . 0.9300 ?
    C13 C14 . 1.373(4) ?
    C13 H13A . 0.9300 ?
    C14 C15 . 1.375(4) ?
    C14 H14A . 0.9300 ?
    C15 H15A . 0.9300 ?
loop_
    _geom_angle_atom_site_label_1
    _geom_angle_atom_site_label_2
    _geom_angle_atom_site_label_3
    _geom_angle_site_symmetry_1
    _geom_angle_site_symmetry_3
    _geom_angle
    _geom_angle_publ_flag
    C2 C1 C6 . . 119.1(2) ?
    C2 C1 N1 . . 118.93(17) ?
    C6 C1 N1 . . 121.7(2) ?
    C3 C2 C1 . . 118.76(18) ?
    C3 C2 C2 . 2 118.52(15) ?
    C1 C2 C2 . 2 122.67(16) ?
    C2 C3 C4 . . 121.4(2) ?
    C2 C3 H3A . . 119.3 ?
    C4 C3 H3A . . 119.3 ?
    C5 C4 C3 . . 119.3(3) ?
    C5 C4 H4A . . 120.4 ?
    C3 C4 H4A . . 120.4 ?
    C4 C5 C6 . . 120.6(2) ?
    C4 C5 H5A . . 119.7 ?
    C6 C5 H5A . . 119.7 ?
    C5 C6 C1 . . 120.8(2) ?
    C5 C6 H6A . . 119.6 ?
    C1 C6 H6A . . 119.6 ?
    N1 C7 C8 . . 121.5(2) ?
    N1 C7 H7A . . 119.3 ?
    C8 C7 H7A . . 119.3 ?
    C9 C8 C7 . . 124.4(2) ?
    C9 C8 H8A . . 117.8 ?
    C7 C8 H8A . . 117.8 ?
    C8 C9 C10 . . 126.6(2) ?
    C8 C9 H9A . . 116.7 ?
    C10 C9 H9A . . 116.7 ?
    C15 C10 C11 . . 117.3(2) ?
    C15 C10 C9 . . 120.3(2) ?
    C11 C10 C9 . . 122.4(2) ?
    C12 C11 C10 . . 121.5(3) ?
    C12 C11 H11A . . 119.3 ?
    C10 C11 H11A . . 119.3 ?
    C13 C12 C11 . . 119.8(3) ?
    C13 C12 H12A . . 120.1 ?
    C11 C12 H12A . . 120.1 ?
    C12 C13 C14 . . 120.1(3) ?
    C12 C13 H13A . . 120.0 ?
    C14 C13 H13A . . 120.0 ?
    C13 C14 C15 . . 120.1(3) ?
    C13 C14 H14A . . 119.9 ?
    C15 C14 H14A . . 119.9 ?
    C14 C15 C10 . . 121.2(2) ?
    C14 C15 H15A . . 119.4 ?
    C10 C15 H15A . . 119.4 ?
    C7 N1 C1 . . 120.32(19) ?
loop_
    _geom_torsion_atom_site_label_1
    _geom_torsion_atom_site_label_2
    _geom_torsion_atom_site_label_3
    _geom_torsion_atom_site_label_4
    _geom_torsion_site_symmetry_1
    _geom_torsion_site_symmetry_2
    _geom_torsion_site_symmetry_3
    _geom_torsion_site_symmetry_4
    _geom_torsion
    _geom_torsion_publ_flag
    C6 C1 C2 C3 . . . . -1.9(3) ?
    N1 C1 C2 C3 . . . . -175.9(2) ?
    C6 C1 C2 C2 . . . 2 175.3(2) ?
    N1 C1 C2 C2 . . . 2 1.4(3) ?
    C1 C2 C3 C4 . . . . 0.7(3) ?
    C2 C2 C3 C4 2 . . . -176.6(2) ?
    C2 C3 C4 C5 . . . . 0.8(4) ?
    C3 C4 C5 C6 . . . . -1.1(4) ?
    C4 C5 C6 C1 . . . . -0.1(4) ?
    C2 C1 C6 C5 . . . . 1.7(3) ?
    N1 C1 C6 C5 . . . . 175.4(2) ?
    N1 C7 C8 C9 . . . . 176.2(2) ?
    C7 C8 C9 C10 . . . . -179.2(2) ?
    C8 C9 C10 C15 . . . . -179.7(2) ?
    C8 C9 C10 C11 . . . . -2.0(4) ?
    C15 C10 C11 C12 . . . . -0.2(4) ?
    C9 C10 C11 C12 . . . . -177.9(2) ?
    C10 C11 C12 C13 . . . . 0.4(4) ?
    C11 C12 C13 C14 . . . . 0.0(5) ?
    C12 C13 C14 C15 . . . . -0.5(5) ?
    C13 C14 C15 C10 . . . . 0.7(5) ?
    C11 C10 C15 C14 . . . . -0.4(4) ?
    C9 C10 C15 C14 . . . . 177.4(2) ?
    C8 C7 N1 C1 . . . . -174.1(2) ?
    C2 C1 N1 C7 . . . . -147.5(2) ?
    C6 C1 N1 C7 . . . . 38.7(3) ?
data_global
_journal_date_recd_electronic     2009-01-07
_journal_date_accepted     2009-01-07
_journal_name_full     'Acta Crystallographica, Section E'
_journal_year     2009
_journal_volume     65
_journal_issue      2
_journal_page_first     o307
_journal_page_last     o307
_journal_paper_category     QO
_journal_coeditor_code     BT2848
_publ_contact_author_name     'Dr. Saeed Dehghanpour'
_publ_contact_author_address
;
Department of Chemistry
Alzahra University
Vanak
Tehran
Iran
;
_publ_contact_author_email     dehganpour_farasha@yahoo.com
_publ_contact_author_fax     ?
_publ_contact_author_phone     ?
_publ_section_title
;
<i>N</i>,<i>N</i>'-Bis(3-phenylallylidene)biphenyl-2,2'-diamine
;
loop_
    _publ_author_name
    _publ_author_address
    'Dehghanpour, Saeed'
;
Department of Chemistry
Alzahra University
Vanak
Tehran
Iran
;
    'Afshariazar, Farzaneh'
;
Department of Chemistry
Alzahra University
Vanak
Tehran
Iran
;
    'Shan Gao'
;
School of Chemistry and Materials Science
Heilongjiang University
Harbin 150080
People's Republic of China
;
    'Ng, Seik Weng'
;
Department of Chemistry
University of Malaya
50603 Kuala Lumpur
Malaysia
;
_publ_section_synopsis     .
