# Supplementary material for: N,N′-Bis(3-phenyl­allyl­idene)biphenyl-2,2′-diamine
Source: Acta Crystallogr Sect E Struct Rep Online. 2009 Jan 14;65(Pt 2):o307. doi: 10.1107/S1600536809000804 (PMC2968126; doi:10.1107/S1600536809000804)
Supplement: Supplementary file 2 [file e-65-0o307-Isup2.hkl]

# 
# h,k,l, Fc-squared, Fo-squared, sigma(Fo-squared) and status flag 
# 
data_I
_shelx_title '  Fdd2' 
_shelx_refln_list_code          4 
_shelx_F_calc_maximum      607.21 
_exptl_crystal_F_000      1744.00 
_reflns_d_resolution_high  0.7705 
 
loop_ 
 _symmetry_equiv_pos_as_xyz 
 'x, y, z' 
 '-x, -y, z' 
 'x+1/4, -y+1/4, z+1/4' 
 '-x+1/4, y+1/4, z+1/4' 
 'x, y+1/2, z+1/2' 
 '-x, -y+1/2, z+1/2' 
 'x+1/4, -y+3/4, z+3/4' 
 '-x+1/4, y+3/4, z+3/4' 
 'x+1/2, y, z+1/2' 
 '-x+1/2, -y, z+1/2' 
 'x+3/4, -y+1/4, z+3/4' 
 '-x+3/4, y+1/4, z+3/4' 
 'x+1/2, y+1/2, z' 
 '-x+1/2, -y+1/2, z' 
 'x+3/4, -y+3/4, z+1/4' 
 '-x+3/4, y+3/4, z+1/4' 
 
_cell_length_a    15.4354 
_cell_length_b    31.7831 
_cell_length_c     9.6188 
_cell_angle_alpha  90.000 
_cell_angle_beta   90.000 
_cell_angle_gamma  90.000 
 
_shelx_F_squared_multiplier     1.000 
 
loop_ 
 _refln_index_h 
 _refln_index_k 
 _refln_index_l 
 _refln_F_squared_calc 
 _refln_F_squared_meas 
 _refln_F_squared_sigma 
 _refln_observed_status 
   4   0   0       16.58       18.72      5.35 o 
   8   0   0     1327.94     1396.33     16.00 o 
  12   0   0      484.90      471.36     70.27 o 
  16   0   0      501.81      499.76     42.33 o 
  20   0   0        0.48       12.92     57.03 o 
   4   2   0     4175.48     3938.05     19.52 o 
   6   2   0     5305.41     5156.84     27.04 o 
   8   2   0     1197.46     1175.36     10.92 o 
  10   2   0        5.37        7.02      5.42 o 
  12   2   0       55.38       62.28      7.79 o 
  14   2   0        2.48        4.88      9.47 o 
  16   2   0       33.10       40.02     18.57 o 
  18   2   0        4.66       14.43     21.56 o 
  20   2   0      145.11      167.34     31.67 o 
   2   4   0    24898.81    23843.61    153.65 o 
   4   4   0    37471.95    37203.19    237.59 o 
   6   4   0      260.06      281.09      5.71 o 
   8   4   0        9.72        9.04      4.92 o 
  10   4   0     1138.99     1219.12     12.76 o 
  12   4   0       85.52       91.61     10.60 o 
  14   4   0       17.66       23.09      8.96 o 
  16   4   0      192.71      203.32     19.11 o 
  18   4   0      380.72      366.35     31.62 o 
   2   6   0      245.34      221.02      9.89 o 
   4   6   0    12262.54    11731.67    132.72 o 
   6   6   0      356.56      331.35      6.58 o 
   8   6   0      560.12      500.50      8.18 o 
  10   6   0       21.93       15.24      4.98 o 
  12   6   0      117.07      109.69     12.34 o 
  14   6   0       72.03       73.28     15.68 o 
  16   6   0      638.42      740.06     26.15 o 
  18   6   0        2.27       -5.29     32.13 o 
   0   8   0   368706.59   317656.78   2639.84 o 
   2   8   0      313.78      275.81      7.75 o 
   4   8   0       13.42       23.44      4.23 o 
   6   8   0       79.16       68.90      4.03 o 
   8   8   0     1412.13     1422.57     11.54 o 
  10   8   0       28.21       20.87      5.76 o 
  12   8   0       24.35       38.11      6.41 o 
  14   8   0      409.13      486.48     19.20 o 
  16   8   0      109.81       93.32     17.93 o 
  18   8   0      119.73       77.90     54.30 o 
   2  10   0      284.38      249.44      6.98 o 
   4  10   0       79.11       73.78      3.96 o 
   6  10   0      796.44      829.01     18.47 o 
   8  10   0      107.78      130.66      4.21 o 
  10  10   0       12.28       11.14      3.00 o 
  12  10   0      296.68      307.90     16.44 o 
  14  10   0       75.81       87.40     14.46 o 
  16  10   0      834.48      899.00     30.72 o 
  18  10   0        0.32       -8.35     18.80 o 
   0  12   0     8047.33     7413.43     59.50 o 
   2  12   0    36048.47    35803.86    324.08 o 
   4  12   0    29611.92    31782.42    394.76 o 
   6  12   0     1267.92     1203.74     12.09 o 
   8  12   0        2.21        5.24      4.15 o 
  10  12   0      353.13      368.76     15.25 o 
  12  12   0       22.26       22.47     10.17 o 
  14  12   0      386.34      411.04     20.59 o 
  16  12   0      291.66      342.20     19.91 o 
  18  12   0      239.07      270.45     97.52 o 
   2  14   0     1003.56     1140.02     11.14 o 
   4  14   0    29071.72    31031.48    309.05 o 
   6  14   0     3205.55     3127.26     74.12 o 
   8  14   0      203.18      214.52      9.80 o 
  10  14   0        3.41        2.55      8.84 o 
  12  14   0       57.73       74.84     10.46 o 
  14  14   0       13.62        0.24     13.08 o 
  16  14   0      148.75      153.58     23.69 o 
  18  14   0       95.30      122.88     32.87 o 
   0  16   0      527.37      481.16     15.61 o 
   2  16   0      151.37      157.25      5.96 o 
   4  16   0      480.52      516.30      6.52 o 
   6  16   0     1570.06     1639.37     18.89 o 
   8  16   0     1982.87     2061.68     37.45 o 
  10  16   0       90.47       78.69      8.72 o 
  12  16   0      356.39      330.45     35.70 o 
  14  16   0        2.81        0.28      7.42 o 
  16  16   0       56.19       62.60     29.54 o 
  18  16   0       20.21       41.11     31.25 o 
   2  18   0      154.16      158.91      7.36 o 
   4  18   0      334.21      322.81      6.52 o 
   6  18   0       11.54       10.86      6.02 o 
   8  18   0      447.43      613.13     23.97 o 
  10  18   0       90.58      111.97     23.04 o 
  12  18   0        5.20       10.65     20.66 o 
  14  18   0       88.79       53.03     29.59 o 
  16  18   0      129.28      159.74     33.77 o 
  18  18   0        2.06        4.41     27.86 o 
   0  20   0     1007.89     1018.38     22.77 o 
   2  20   0      167.31      180.53      7.64 o 
   4  20   0     2621.32     2674.39     20.39 o 
   6  20   0        3.32        3.19      7.98 o 
   8  20   0      106.77      122.77     19.38 o 
  10  20   0      860.27      864.05     30.18 o 
  12  20   0       22.77       17.24     22.46 o 
  14  20   0       38.68       19.36     31.52 o 
  16  20   0       22.36        9.62     27.75 o 
   2  22   0       47.00       39.08      6.50 o 
   4  22   0      768.02      704.51      9.46 o 
   6  22   0      277.72      282.44     10.80 o 
   8  22   0       23.00       20.68     17.27 o 
  10  22   0       52.58       50.81     23.63 o 
  12  22   0       22.33       -0.68     19.74 o 
  14  22   0        1.86        2.92     28.58 o 
  16  22   0        2.80        8.58     28.78 o 
   0  24   0        1.47        4.67      8.18 o 
   2  24   0       11.08        8.67      6.21 o 
   4  24   0      478.46      472.37      8.07 o 
   6  24   0       35.67       19.01     10.84 o 
   8  24   0      572.17      497.61     19.63 o 
  10  24   0       27.77       10.72     21.71 o 
  12  24   0      339.16      366.44     37.18 o 
  14  24   0        2.56       -1.46     25.07 o 
  16  24   0       96.83       53.02     57.27 o 
   2  26   0     2057.40     2170.07     21.64 o 
   4  26   0      153.37      162.31      8.83 o 
   6  26   0       60.33       40.31     10.10 o 
   8  26   0      336.73      349.66     43.75 o 
  10  26   0       13.66        6.94     23.96 o 
  12  26   0       14.76        1.34     24.22 o 
  14  26   0      130.73        0.72     26.17 o 
   0  28   0      799.20      764.96     18.53 o 
   2  28   0     1293.07     1345.47     17.19 o 
   4  28   0     1028.06      961.72     16.65 o 
   6  28   0       15.61       14.56     13.94 o 
   8  28   0       94.81       89.45     21.33 o 
  10  28   0       56.25       41.08     42.68 o 
  12  28   0        9.76        3.31     25.99 o 
  14  28   0       57.39       -0.98     35.24 o 
   2  30   0      481.09      524.51     12.53 o 
   4  30   0      417.41      456.92     11.08 o 
   6  30   0      519.23      542.54     38.60 o 
   8  30   0        0.95        3.08      7.27 o 
  10  30   0        0.01       -5.09     29.48 o 
  12  30   0       55.17       -4.54     34.83 o 
   0  32   0       14.12       23.05     11.43 o 
   2  32   0       16.02       23.88      8.64 o 
   4  32   0      587.45      541.16     24.17 o 
   6  32   0      778.41      954.50     33.89 o 
   8  32   0       18.58       23.22     21.68 o 
  10  32   0        5.12        4.02     25.89 o 
  12  32   0        3.48       -6.95     30.14 o 
   2  34   0       24.67       22.54      8.82 o 
   4  34   0        3.34       10.10      5.21 o 
   6  34   0        0.79       -2.44     10.55 o 
   8  34   0      304.34      314.52     30.02 o 
  10  34   0       89.85       23.38     25.41 o 
   0  36   0       19.01       29.15     12.95 o 
   2  36   0       21.29       21.58      9.35 o 
   4  36   0       59.79       23.93     18.86 o 
   6  36   0        0.70       -3.85     11.50 o 
   8  36   0        3.83       16.84     30.84 o 
   2  38   0       45.50       37.81     18.86 o 
   4  38   0        4.99       11.82     16.68 o 
   6  38   0       13.74       -1.79     17.78 o 
   0  40   0       12.52       21.08     16.13 o 
   2  40   0       12.87       11.93     15.31 o 
   4  40   0        2.19       25.51     17.88 o 
   3   1   1     6695.56     6047.50     34.83 o 
   5   1   1    20512.88    19754.94     80.09 o 
   7   1   1     2387.28     2400.62     14.41 o 
   9   1   1      523.28      508.56      7.44 o 
  11   1   1      521.67      575.65      9.82 o 
  13   1   1      424.29      426.05     10.18 o 
  15   1   1      603.60      611.21     13.06 o 
  17   1   1       35.80       23.98     10.61 o 
  19   1   1       32.59       14.75     13.29 o 
   1   3   1    45007.22    43329.31    174.95 o 
   3   3   1   151076.31   144595.25    687.32 o 
   5   3   1       73.12       64.68      4.38 o 
   7   3   1     3449.97     3507.24     17.19 o 
   9   3   1       42.13       46.69      4.92 o 
  11   3   1      446.61      443.47      8.71 o 
  13   3   1     1022.30     1081.59     13.75 o 
  15   3   1      122.81      116.93      9.68 o 
  17   3   1       15.81       13.99     10.22 o 
  19   3   1       38.47       36.39     14.32 o 
   1   5   1    37632.46    35043.74    158.65 o 
   3   5   1   101093.66    98673.73    496.09 o 
   5   5   1     4427.66     4117.91     25.47 o 
   7   5   1     4096.36     3983.66     19.90 o 
   9   5   1      374.76      370.03      5.92 o 
  11   5   1      429.12      439.14      8.90 o 
  13   5   1      677.85      733.18     13.18 o 
  15   5   1      402.02      434.84     12.32 o 
  17   5   1      144.21      151.40     18.14 o 
  19   5   1        0.26        3.34     11.77 o 
   1   7   1     6586.74     5777.78     31.68 o 
   3   7   1    71896.71    72085.84    342.86 o 
   5   7   1     5247.27     5214.93     38.60 o 
   7   7   1     3940.51     4178.93     21.50 o 
   9   7   1       39.80       43.10      5.14 o 
  11   7   1       74.10       76.00      6.14 o 
  13   7   1      664.43      702.57     11.86 o 
  15   7   1     1614.85     1744.37     22.07 o 
  17   7   1      292.18      317.79     11.92 o 
  19   7   1      104.54       95.20     15.80 o 
   1   9   1    17212.40    16749.91     80.34 o 
   3   9   1    29642.98    30344.51    258.17 o 
   5   9   1     2730.67     2515.27     13.39 o 
   7   9   1     5958.56     6141.11     29.63 o 
   9   9   1      333.20      311.56      6.89 o 
  11   9   1      296.05      328.18      8.00 o 
  13   9   1      520.32      532.69     10.12 o 
  15   9   1      241.75      247.81     10.43 o 
  17   9   1      122.07      134.27     24.59 o 
  19   9   1       29.46       25.82     11.19 o 
   1  11   1    19047.46    18346.50     89.04 o 
   3  11   1     5785.03     5410.60     29.56 o 
   5  11   1     3037.42     3192.09     20.10 o 
   7  11   1     1349.68     1404.69      9.33 o 
   9  11   1      513.06      508.43      6.28 o 
  11  11   1     1131.89     1139.74     13.67 o 
  13  11   1      176.54      190.48      7.53 o 
  15  11   1       20.41       16.50      6.96 o 
  17  11   1       12.22        2.26      9.73 o 
  19  11   1        3.27        9.34     14.07 o 
   1  13   1     7765.20     7729.94     31.02 o 
   3  13   1     2695.83     2447.67     14.17 o 
   5  13   1     2233.72     2191.89     15.51 o 
   7  13   1      940.20      985.15     11.89 o 
   9  13   1       57.68       53.71      3.62 o 
  11  13   1      221.49      238.63      5.87 o 
  13  13   1       44.71       48.51      5.37 o 
  15  13   1      187.84      194.81      9.69 o 
  17  13   1       76.74       74.88     16.34 o 
   1  15   1     7430.48     7252.88     31.14 o 
   3  15   1    11692.46    11612.15     82.53 o 
   5  15   1     2516.03     2385.83     17.41 o 
   7  15   1       62.20       82.67      5.29 o 
   9  15   1      285.65      273.37      8.38 o 
  11  15   1      115.11      118.80      4.45 o 
  13  15   1      271.52      287.36      8.47 o 
  15  15   1      449.94      446.87     26.51 o 
  17  15   1       27.48       19.86     22.30 o 
   1  17   1     6053.27     5923.40     27.87 o 
   3  17   1     3735.33     3638.97     17.44 o 
   5  17   1      915.47      996.24      8.88 o 
   7  17   1     2855.37     3006.27     24.24 o 
   9  17   1      477.81      479.01      9.86 o 
  11  17   1      179.90      179.90     15.11 o 
  13  17   1       30.10       26.42      9.63 o 
  15  17   1       29.00       29.55     16.44 o 
  17  17   1       19.65       19.31     21.50 o 
   1  19   1     6046.38     6072.19     29.30 o 
   3  19   1      849.65      859.39      7.70 o 
   5  19   1      377.45      418.22      8.19 o 
   7  19   1      170.88      192.95      6.22 o 
   9  19   1        3.48        5.70      3.00 o 
  11  19   1      546.91      591.12     25.07 o 
  13  19   1      116.60       78.97     24.70 o 
  15  19   1       68.45       46.25     27.75 o 
  17  19   1       17.17       24.74     24.09 o 
   1  21   1     5783.02     5802.47     27.17 o 
   3  21   1      646.91      645.49      8.17 o 
   5  21   1      533.09      489.12      9.34 o 
   7  21   1      179.40      214.47      8.24 o 
   9  21   1       25.47       20.82      4.68 o 
  11  21   1      519.74      602.93     26.71 o 
  13  21   1       52.52       11.04     15.77 o 
  15  21   1       31.84       17.97     17.70 o 
  17  21   1        5.94        8.07     21.01 o 
   1  23   1      761.66      724.37      8.89 o 
   3  23   1      795.71      815.68      8.38 o 
   5  23   1       57.58       40.65      5.92 o 
   7  23   1       15.14       14.68      3.83 o 
   9  23   1      531.85      535.36     23.17 o 
  11  23   1      242.75      266.37     39.33 o 
  13  23   1       62.96        2.51     16.57 o 
  15  23   1       10.48       -0.97     17.21 o 
   1  25   1       71.39       64.71      6.99 o 
   3  25   1      143.43      155.23      5.88 o 
   5  25   1       45.11       37.51      6.24 o 
   7  25   1      376.92      365.87     15.71 o 
   9  25   1      159.95      160.36     17.31 o 
  11  25   1       75.85        0.54     16.44 o 
  13  25   1       18.06       -1.80     17.98 o 
  15  25   1       23.56        8.24     18.63 o 
   1  27   1       33.88       35.16      5.97 o 
   3  27   1      855.84      895.62      9.80 o 
   5  27   1      114.57       95.78      6.45 o 
   7  27   1       16.74        4.75      9.81 o 
   9  27   1       80.91       75.51     11.51 o 
  11  27   1       57.03       15.58     16.48 o 
  13  27   1        3.85        0.72     15.97 o 
  15  27   1        5.97        1.65     19.39 o 
   1  29   1     1581.59     1586.64     13.26 o 
   3  29   1      847.23      862.36     11.98 o 
   5  29   1      375.63      385.60      8.94 o 
   7  29   1      349.74      370.07     18.22 o 
   9  29   1       58.29       49.27     12.45 o 
  11  29   1       90.38       29.99     21.36 o 
  13  29   1       30.58       -1.75     17.41 o 
   1  31   1      278.32      310.60     10.90 o 
   3  31   1      311.88      300.33      7.97 o 
   5  31   1      841.72      865.73     18.10 o 
   7  31   1      399.70      484.69     17.19 o 
   9  31   1       51.93       17.87     16.73 o 
  11  31   1       57.32       24.21     23.13 o 
  13  31   1        5.89       -0.88     18.38 o 
   1  33   1        9.88       12.80      5.57 o 
   3  33   1       74.85       68.91      6.65 o 
   5  33   1      242.39      263.89     13.98 o 
   7  33   1      238.52      220.84     29.33 o 
   9  33   1        5.91       -0.29     17.99 o 
  11  33   1       19.48        2.52     19.72 o 
   1  35   1       30.99       28.39      6.92 o 
   3  35   1        5.95        0.12      4.12 o 
   5  35   1       68.86       33.60     13.08 o 
   7  35   1       30.90       15.81     19.39 o 
   9  35   1      121.90       94.82     48.44 o 
   1  37   1       23.45       28.51      7.53 o 
   3  37   1       10.65        9.06     10.12 o 
   5  37   1       50.18       22.00     12.49 o 
   7  37   1        4.12       10.15     15.52 o 
   1  39   1       54.31       37.81      8.86 o 
   3  39   1       24.57       16.45     10.79 o 
   5  39   1        4.99       -0.30     10.38 o 
   1  41   1       79.23       72.03     15.39 o 
   2   0   2    25210.63    23649.61    152.34 o 
   6   0   2     4577.58     4513.06     34.92 o 
  10   0   2     7362.21     8003.75     64.93 o 
  14   0   2      837.93      872.92     17.20 o 
  18   0   2      128.92      101.57     25.98 o 
   0   2   2    13480.42    11587.99     77.53 o 
   2   2   2    12129.11    11252.99     54.44 o 
   4   2   2     9575.23     8741.04     46.55 o 
   6   2   2     3193.27     3263.78     20.00 o 
   8   2   2      384.68      408.92      6.90 o 
  10   2   2     1933.24     1922.03     14.82 o 
  12   2   2     1175.23     1227.65     13.39 o 
  14   2   2      277.36      279.16      9.69 o 
  16   2   2        4.14        1.10      6.07 o 
  18   2   2        4.91        8.55      7.97 o 
   2   4   2     8985.22     8428.23     41.70 o 
   4   4   2     8393.65     7597.05     54.35 o 
   6   4   2     4515.33     4310.10     23.32 o 
   8   4   2    15928.52    16757.70     70.81 o 
  10   4   2       87.97       91.52      6.24 o 
  12   4   2     2327.36     2202.42     18.18 o 
  14   4   2       20.13       22.53      6.35 o 
  16   4   2      107.82      108.86     10.35 o 
  18   4   2       89.34       82.74     10.39 o 
   0   6   2     5932.19     5104.79     38.09 o 
   2   6   2    14809.22    14317.71     89.69 o 
   4   6   2     1544.09     1402.97     11.31 o 
   6   6   2     9927.15     9673.54     45.96 o 
   8   6   2     4079.25     3795.80     20.79 o 
  10   6   2      829.66      838.63      9.49 o 
  12   6   2      725.41      718.67     10.36 o 
  14   6   2        6.83        1.49      5.91 o 
  16   6   2       49.97       40.47      8.15 o 
  18   6   2       32.29       29.24      9.71 o 
   2   8   2     5523.81     4948.29     25.24 o 
   4   8   2     1561.52     1570.95     11.66 o 
   6   8   2     3687.36     3678.76     23.78 o 
   8   8   2     4238.51     4384.86     22.73 o 
  10   8   2     1875.70     1966.35     16.77 o 
  12   8   2     1755.56     1753.19     17.52 o 
  14   8   2      520.85      522.80     13.35 o 
  16   8   2       23.73       21.06      7.77 o 
  18   8   2        6.00        7.26      9.32 o 
   0  10   2    15738.97    14330.60     84.12 o 
   2  10   2      527.18      505.96      6.81 o 
   4  10   2     2615.14     2463.61     12.93 o 
   6  10   2     9460.62     9551.54     65.33 o 
   8  10   2     1114.65     1134.48     10.38 o 
  10  10   2      230.20      264.65      8.49 o 
  12  10   2     1246.29     1326.75     15.30 o 
  14  10   2      237.45      250.67      8.59 o 
  16  10   2       58.13       54.17      7.64 o 
  18  10   2       11.87        8.83     10.64 o 
   2  12   2     1528.13     1350.19      9.55 o 
   4  12   2     8444.10     8618.90     62.00 o 
   6  12   2     3765.57     3850.16     19.01 o 
   8  12   2     1294.01     1417.68     11.94 o 
  10  12   2      222.25      238.08      6.42 o 
  12  12   2     1777.05     1761.98     31.47 o 
  14  12   2       35.43       33.73      6.03 o 
  16  12   2       51.54       35.33      7.67 o 
  18  12   2       57.86       29.09     15.67 o 
   0  14   2     3389.87     3147.05     26.12 o 
   2  14   2     3120.28     3146.65     16.60 o 
   4  14   2     6973.46     6886.54     34.01 o 
   6  14   2     1813.16     1656.21     14.97 o 
   8  14   2     2153.55     2032.64     18.36 o 
  10  14   2       87.50       82.10      4.22 o 
  12  14   2      805.04      811.68     16.88 o 
  14  14   2      253.11      261.00     10.50 o 
  16  14   2      100.03       90.15     12.96 o 
  18  14   2        0.08        2.59     17.20 o 
   2  16   2     1697.83     1768.12     12.01 o 
   4  16   2     3846.42     3618.76     22.40 o 
   6  16   2     1173.56     1207.66     13.15 o 
   8  16   2      182.91      184.91      9.70 o 
  10  16   2      529.57      563.81     12.58 o 
  12  16   2      869.46      880.19     21.73 o 
  14  16   2      468.31      442.35     15.07 o 
  16  16   2      181.06      205.76     25.91 o 
  18  16   2       26.28       37.13     20.57 o 
   0  18   2      436.63      502.53     11.58 o 
   2  18   2     3262.72     3291.20     17.50 o 
   4  18   2     1883.11     1691.26     13.72 o 
   6  18   2     1891.02     1932.24     18.91 o 
   8  18   2      427.78      453.90      9.94 o 
  10  18   2      143.33      153.92      8.35 o 
  12  18   2      260.96      264.97      9.52 o 
  14  18   2       71.37       43.88     11.15 o 
  16  18   2       38.48       54.14     20.74 o 
   2  20   2      708.68      683.92      9.16 o 
   4  20   2     2438.13     2499.46     18.33 o 
   6  20   2      622.16      642.81     11.29 o 
   8  20   2      237.59      236.68      9.40 o 
  10  20   2      189.91      207.24      9.14 o 
  12  20   2       87.11       82.56      9.58 o 
  14  20   2       75.22       35.04     13.09 o 
  16  20   2       48.92       82.30     22.62 o 
   0  22   2     2687.63     2538.44     26.77 o 
   2  22   2       76.46       76.27      5.73 o 
   4  22   2     2996.76     3076.10     23.74 o 
   6  22   2      937.44      929.45     11.49 o 
   8  22   2       34.29       33.54      5.75 o 
  10  22   2       91.44       89.43      6.64 o 
  12  22   2      141.12       36.82     23.34 o 
  14  22   2      110.79       37.67     28.36 o 
  16  22   2       99.65       61.70     28.18 o 
   2  24   2      951.30      915.26     11.35 o 
   4  24   2     2879.52     2782.83     22.49 o 
   6  24   2      874.48      953.21     14.43 o 
   8  24   2       28.78       30.92      6.02 o 
  10  24   2       94.09       78.27     11.37 o 
  12  24   2       69.50        1.55     15.60 o 
  14  24   2       58.85       26.61     18.30 o 
   0  26   2     3252.05     3341.92     28.88 o 
   2  26   2     3526.64     3625.18     26.06 o 
   4  26   2      314.92      335.09     11.52 o 
   6  26   2      375.60      385.99     16.47 o 
   8  26   2      118.46      125.32      7.70 o 
  10  26   2       43.85       22.87     11.05 o 
  12  26   2       69.37       -1.38     16.20 o 
  14  26   2       53.60        2.22     18.03 o 
   2  28   2      378.73      349.48      8.05 o 
   4  28   2       52.08       38.60      4.12 o 
   6  28   2       83.56       97.65      7.78 o 
   8  28   2       23.11       14.76      5.77 o 
  10  28   2       12.18        0.55      6.94 o 
  12  28   2       85.94       22.08     19.86 o 
  14  28   2       27.01        0.50     15.30 o 
   0  30   2       76.89       81.65     11.89 o 
   2  30   2      181.59      241.78      7.68 o 
   4  30   2      531.21      564.32     12.92 o 
   6  30   2      360.18      380.11     11.34 o 
   8  30   2       14.94       15.52     13.17 o 
  10  30   2      126.75       75.78     38.38 o 
  12  30   2        3.65        3.79     15.82 o 
   2  32   2      136.39      132.10      8.06 o 
   4  32   2      330.63      319.67     10.48 o 
   6  32   2      258.13      226.89     10.17 o 
   8  32   2       90.17       59.94     20.46 o 
  10  32   2       29.56       23.67     20.06 o 
  12  32   2       14.87        9.84     17.60 o 
   0  34   2      232.63      263.39     12.22 o 
   2  34   2      832.12      805.20     18.56 o 
   4  34   2      103.03       93.59     13.68 o 
   6  34   2      158.68      147.01     27.58 o 
   8  34   2       57.81       30.38     17.75 o 
  10  34   2       88.61       49.87     24.19 o 
   2  36   2       12.23       13.94      9.40 o 
   4  36   2       45.56       42.30     15.16 o 
   6  36   2       69.53       42.23     18.81 o 
   8  36   2        4.87        4.37     22.10 o 
   0  38   2      484.83      534.77     20.60 o 
   2  38   2       69.56       64.04     10.14 o 
   4  38   2       40.51       30.67     12.13 o 
   6  38   2       25.37        4.27     12.36 o 
   2  40   2       13.54       10.14     12.99 o 
   1   1   3     1123.25      948.75     14.12 o 
   3   1   3     5841.47     5541.88     31.15 o 
   5   1   3    21665.50    22016.98    105.29 o 
   7   1   3     1531.89     1467.42     15.85 o 
   9   1   3      577.92      553.89      8.39 o 
  11   1   3      171.78      180.24      8.22 o 
  13   1   3      189.62      184.14      8.77 o 
  15   1   3      260.07      280.89     10.57 o 
  17   1   3       60.67       55.76      9.10 o 
  19   1   3        2.03        8.90      9.93 o 
   1   3   3     1690.05     1696.73     16.23 o 
   3   3   3     1796.02     1662.41     16.11 o 
   5   3   3      577.51      536.79     10.29 o 
   7   3   3    10832.33    11308.08     59.21 o 
   9   3   3       98.99       83.85      5.77 o 
  11   3   3      827.56      818.57     14.74 o 
  13   3   3       19.36       15.71      5.99 o 
  15   3   3      153.12      172.04      8.94 o 
  17   3   3       59.16       53.47      8.64 o 
  19   3   3       13.42       45.39     13.74 o 
   1   5   3      258.51      267.20      8.90 o 
   3   5   3     1787.35     1680.21     14.24 o 
   5   5   3     9483.50     9734.29     61.36 o 
   7   5   3     1212.62     1224.01     14.14 o 
   9   5   3     1953.45     1891.05     14.25 o 
  11   5   3      934.07      942.47     12.00 o 
  13   5   3       88.20       84.06      7.04 o 
  15   5   3       91.57       87.04      8.87 o 
  17   5   3       14.95       16.35      8.83 o 
  19   5   3       22.20       28.38     10.89 o 
   1   7   3     6567.41     6586.71     34.84 o 
   3   7   3      590.67      549.14      8.74 o 
   5   7   3     1369.88     1443.31     15.30 o 
   7   7   3     3073.02     2991.10     23.39 o 
   9   7   3      380.65      415.24      7.41 o 
  11   7   3      320.13      343.49      8.30 o 
  13   7   3      412.62      432.46      9.48 o 
  15   7   3       17.31       10.07      6.87 o 
  17   7   3       15.38        9.55      8.42 o 
  19   7   3        0.26        9.01      9.31 o 
   1   9   3      869.39      800.49     10.73 o 
   3   9   3      466.12      512.65      8.50 o 
   5   9   3     8331.95     8362.72     43.89 o 
   7   9   3      794.80      727.64     12.25 o 
   9   9   3     4166.38     4079.30     25.94 o 
  11   9   3      196.20      220.76      5.65 o 
  13   9   3      361.83      378.18     11.28 o 
  15   9   3      132.56      145.78      9.10 o 
  17   9   3       16.98       10.73      8.13 o 
   1  11   3     5617.57     5661.38     27.80 o 
   3  11   3     1620.98     1659.71     12.34 o 
   5  11   3      455.77      426.48      7.04 o 
   7  11   3     3443.96     3460.79     24.18 o 
   9  11   3     1049.40      959.91     11.73 o 
  11  11   3     3239.77     3412.82     33.48 o 
  13  11   3        2.53        2.79      6.57 o 
  15  11   3       52.18       39.02      7.42 o 
  17  11   3       30.20       22.12     10.31 o 
   1  13   3     1260.33     1269.03     11.03 o 
   3  13   3     2887.43     2909.58     17.61 o 
   5  13   3      529.21      492.21      7.08 o 
   7  13   3       29.18       21.40      2.37 o 
   9  13   3     4739.45     4777.11     37.10 o 
  11  13   3      127.33      144.31      9.08 o 
  13  13   3      132.04      146.06      9.63 o 
  15  13   3      157.33      131.44     20.64 o 
  17  13   3       47.33       36.70     13.69 o 
   1  15   3      452.28      540.52      8.29 o 
   3  15   3      613.88      615.82      7.83 o 
   5  15   3      726.38      737.44      8.09 o 
   7  15   3      800.60      787.18      6.87 o 
   9  15   3     1388.53     1342.60     22.28 o 
  11  15   3      559.06      584.62     13.99 o 
  13  15   3      191.46      194.10     13.44 o 
  15  15   3       76.10       61.81     15.25 o 
  17  15   3       14.97       13.78     11.33 o 
   1  17   3     1892.83     1843.38     14.03 o 
   3  17   3     1263.91     1193.72     10.21 o 
   5  17   3       38.31       33.64      3.23 o 
   7  17   3      602.26      581.72     13.95 o 
   9  17   3     2733.90     2898.47     26.71 o 
  11  17   3      407.27      449.74     14.92 o 
  13  17   3       99.65       38.82     17.63 o 
  15  17   3       13.18        9.77     10.68 o 
  17  17   3       71.94       42.59     20.76 o 
   1  19   3      184.01      187.14      7.19 o 
   3  19   3     2489.39     2529.93     18.12 o 
   5  19   3      996.85      950.32     13.15 o 
   7  19   3     1388.89     1382.43     21.63 o 
   9  19   3      442.31      460.38     13.50 o 
  11  19   3      422.45      450.57     15.01 o 
  13  19   3      274.24      304.45     12.43 o 
  15  19   3       95.54       61.21     24.18 o 
  17  19   3        9.96       17.70     18.53 o 
   1  21   3     2674.86     2794.33     20.89 o 
   3  21   3      139.74      161.27      7.68 o 
   5  21   3      839.30      792.61     13.21 o 
   7  21   3      511.32      545.18     13.52 o 
   9  21   3     1117.51     1214.48     17.59 o 
  11  21   3       98.43       98.43     13.85 o 
  13  21   3        8.64        1.26      5.94 o 
  15  21   3       92.35       13.72     16.95 o 
   1  23   3     2015.33     2019.86     20.01 o 
   3  23   3      495.42      515.09     11.23 o 
   5  23   3     1074.13     1124.03     14.60 o 
   7  23   3      751.10      748.71     13.77 o 
   9  23   3       66.94       59.35      8.37 o 
  11  23   3       70.69       23.56     13.55 o 
  13  23   3       84.03       38.34     22.60 o 
  15  23   3       27.78       10.64     20.77 o 
   1  25   3     1516.55     1582.01     17.42 o 
   3  25   3      649.83      649.36     10.59 o 
   5  25   3      296.28      339.67     11.35 o 
   7  25   3     1018.76     1038.51     16.65 o 
   9  25   3      327.98      315.19     11.83 o 
  11  25   3       45.77       37.61      9.19 o 
  13  25   3       24.55        7.74     17.08 o 
  15  25   3       20.25        7.53     26.79 o 
   1  27   3     1368.50     1399.84     18.01 o 
   3  27   3      308.94      292.67      8.59 o 
   5  27   3      218.05      229.80     10.90 o 
   7  27   3      157.75      139.64     12.09 o 
   9  27   3        7.39        6.47      7.31 o 
  11  27   3       48.72       27.95     19.06 o 
  13  27   3      168.10       60.32     37.83 o 
   1  29   3     1242.43     1285.11     19.51 o 
   3  29   3      752.22      763.84     16.23 o 
   5  29   3      139.01      122.79     12.21 o 
   7  29   3      368.26      385.24     14.02 o 
   9  29   3      159.26      116.85     23.63 o 
  11  29   3       61.62       25.89     21.48 o 
  13  29   3       39.16        6.84     19.87 o 
   1  31   3      408.71      446.86     12.15 o 
   3  31   3      106.82      108.21      7.39 o 
   5  31   3      383.18      405.39     15.04 o 
   7  31   3       95.87       79.84     13.74 o 
   9  31   3      211.37      251.47     41.04 o 
  11  31   3       25.18       17.38     20.59 o 
   1  33   3       82.98       89.99      8.23 o 
   3  33   3       59.06       48.05      6.54 o 
   5  33   3       29.70       19.24     10.27 o 
   7  33   3       83.76       41.84     15.44 o 
   9  33   3       81.97       22.25     19.43 o 
  11  33   3       37.23       39.72     53.83 o 
   1  35   3       45.07       43.08      8.67 o 
   3  35   3      273.05      312.04     21.63 o 
   5  35   3        3.48        1.60     10.33 o 
   7  35   3        5.76        2.20     12.58 o 
   9  35   3       19.07        0.24     20.39 o 
   1  37   3      175.86      203.06     16.04 o 
   3  37   3      135.82      109.13     20.40 o 
   5  37   3       26.92       13.18     15.60 o 
   7  37   3       12.97        4.51     17.76 o 
   1  39   3        7.52       -2.92      8.48 o 
   3  39   3      128.91      107.33     43.24 o 
   0   0   4    13523.21    12752.36    135.31 o 
   4   0   4      780.20      897.58     18.10 o 
   8   0   4       94.15       91.60     24.23 o 
  12   0   4      373.33      363.27     15.02 o 
  16   0   4      118.22      113.77     14.14 o 
   2   2   4     4691.29     4522.67     29.00 o 
   4   2   4     4254.85     4570.80     29.44 o 
   6   2   4     1627.30     1620.68     16.31 o 
   8   2   4      443.23      420.45     12.19 o 
  10   2   4      260.49      273.19      9.30 o 
  12   2   4      240.90      239.92      8.48 o 
  14   2   4       94.91      100.79      8.96 o 
  16   2   4       17.24       27.81      8.38 o 
  18   2   4       14.75       20.41      9.91 o 
   0   4   4     2278.77     2269.13     28.10 o 
   2   4   4     3143.43     3107.60     22.99 o 
   4   4   4     2699.51     2948.62     22.95 o 
   6   4   4     3576.31     3601.05     27.02 o 
   8   4   4      223.24      246.40     12.18 o 
  10   4   4       39.54       41.54      6.64 o 
  12   4   4      299.15      325.17      9.04 o 
  14   4   4       38.56       43.29      8.48 o 
  16   4   4        8.28        3.91      6.72 o 
  18   4   4       82.27       65.31     13.76 o 
   2   6   4    11884.12    12192.98     62.47 o 
   4   6   4     4318.50     4590.63     28.82 o 
   6   6   4     1193.38     1203.64     14.28 o 
   8   6   4      233.72      254.26     10.25 o 
  10   6   4      191.88      203.37      8.56 o 
  12   6   4       75.27       75.47      7.61 o 
  14   6   4       32.63       25.70      7.23 o 
  16   6   4       11.24       17.53     10.71 o 
  18   6   4        9.24       10.73      9.03 o 
   0   8   4    18834.06    20025.59    211.06 o 
   2   8   4     5192.43     4975.04     30.29 o 
   4   8   4      733.45      770.24     10.89 o 
   6   8   4     1185.99     1198.97     15.17 o 
   8   8   4     1992.02     1910.22     20.09 o 
  10   8   4     1898.80     1938.86     17.03 o 
  12   8   4       50.35       36.69      7.47 o 
  14   8   4       49.00       34.53      6.12 o 
  16   8   4        0.21       -0.85      7.14 o 
  18   8   4        1.53        7.28      9.80 o 
   2  10   4      879.25      915.18     11.88 o 
   4  10   4     1431.87     1371.59     13.47 o 
   6  10   4     1741.29     1773.23     17.47 o 
   8  10   4      528.28      507.51     12.71 o 
  10  10   4     1733.30     1783.69     16.12 o 
  12  10   4       31.00       37.21      5.68 o 
  14  10   4       13.12        7.25      7.08 o 
  16  10   4        8.00       11.50      8.36 o 
  18  10   4       18.28       20.27     11.09 o 
   0  12   4     7661.48     7944.33     57.51 o 
   2  12   4     1577.59     1605.17     16.43 o 
   4  12   4      901.92      869.95     11.48 o 
   6  12   4     1370.72     1192.15     14.29 o 
   8  12   4      752.19      821.51     14.60 o 
  10  12   4     1570.62     1615.79     16.70 o 
  12  12   4      369.34      387.69     11.32 o 
  14  12   4       89.66       75.19      8.04 o 
  16  12   4        0.80        2.19      8.13 o 
  18  12   4       34.27       32.25     14.76 o 
   2  14   4     3528.20     3508.28     21.75 o 
   4  14   4        6.20        4.40      5.62 o 
   6  14   4     2429.03     2401.87     17.79 o 
   8  14   4      345.48      354.85      9.86 o 
  10  14   4       27.15       30.59      8.24 o 
  12  14   4      448.58      468.41     12.06 o 
  14  14   4      153.07      129.94     20.16 o 
  16  14   4       24.42       12.71     11.08 o 
   0  16   4     3378.93     3468.02     29.91 o 
   2  16   4     1383.40     1309.75     13.32 o 
   4  16   4      271.37      262.07      7.91 o 
   6  16   4      789.50      769.31      9.85 o 
   8  16   4     1626.11     1666.38     14.45 o 
  10  16   4      364.49      328.79     11.33 o 
  12  16   4      170.81      174.97     14.59 o 
  14  16   4      112.25       83.94     23.33 o 
  16  16   4       26.53       12.15     12.79 o 
   2  18   4      503.41      537.80     10.61 o 
   4  18   4     2716.24     2681.30     18.69 o 
   6  18   4     1465.60     1475.25     13.34 o 
   8  18   4     1935.88     1918.75     46.61 o 
  10  18   4      211.58      204.99     13.25 o 
  12  18   4       32.15        3.89      8.32 o 
  14  18   4       29.00        9.58      9.18 o 
  16  18   4       54.22       15.71     12.14 o 
   0  20   4      390.86      381.39     14.52 o 
   2  20   4       65.97       62.68      7.34 o 
   4  20   4     4059.06     3963.33     25.57 o 
   6  20   4     4323.00     4468.55     38.23 o 
   8  20   4      261.38      299.23     14.05 o 
  10  20   4      143.11      171.04     12.26 o 
  12  20   4       20.12        8.13      9.81 o 
  14  20   4        0.80        5.73      7.58 o 
  16  20   4       19.80      -11.03     20.83 o 
   2  22   4      258.80      247.46      9.50 o 
   4  22   4     1495.50     1477.46     17.25 o 
   6  22   4     1701.21     1701.20     19.40 o 
   8  22   4       21.60       28.83     10.15 o 
  10  22   4      180.73      144.87     21.98 o 
  12  22   4       28.07       18.96      9.98 o 
  14  22   4       92.57       19.38     15.01 o 
   0  24   4        0.57        1.32      9.60 o 
   2  24   4      381.71      363.32      9.47 o 
   4  24   4      594.62      605.23      9.26 o 
   6  24   4      289.92      295.14     11.49 o 
   8  24   4      229.63      275.07     13.12 o 
  10  24   4      103.38      113.88     27.48 o 
  12  24   4       29.03       12.87     10.30 o 
  14  24   4       26.55       11.41     21.77 o 
   2  26   4      378.83      387.49     10.66 o 
   4  26   4     1139.09     1212.28     18.40 o 
   6  26   4       74.44       78.56      8.51 o 
   8  26   4      523.60      508.64     16.54 o 
  10  26   4      226.37      245.63     24.86 o 
  12  26   4       48.64       22.50     19.72 o 
  14  26   4       24.76        4.29     22.93 o 
   0  28   4      260.65      280.32     12.97 o 
   2  28   4      153.50      161.27     12.26 o 
   4  28   4      547.48      580.24     13.07 o 
   6  28   4      647.76      716.46     17.09 o 
   8  28   4       58.38       34.72     10.94 o 
  10  28   4       55.00       23.81     11.78 o 
  12  28   4       82.21       34.90     20.24 o 
   2  30   4       38.66       31.96      8.10 o 
   4  30   4       69.24       63.40     10.36 o 
   6  30   4      297.53      317.19     15.19 o 
   8  30   4      172.98      185.52     38.01 o 
  10  30   4      137.45      128.89     33.87 o 
  12  30   4       84.24       41.57     26.99 o 
   0  32   4      176.16      209.49     20.39 o 
   2  32   4        5.17       10.07      7.62 o 
   4  32   4       86.04       57.22     16.65 o 
   6  32   4       90.58       55.96     18.14 o 
   8  32   4      203.64      219.94     59.79 o 
  10  32   4      137.64      103.06     53.86 o 
   2  34   4      318.48      374.12     13.72 o 
   4  34   4       69.64       34.63     15.26 o 
   6  34   4       50.21       19.44     12.48 o 
   8  34   4      249.78      278.85     31.49 o 
   0  36   4      436.86      418.37     19.26 o 
   2  36   4       38.73       34.59     11.50 o 
   4  36   4       50.05       43.60     16.18 o 
   6  36   4       16.00        1.63     12.74 o 
   2  38   4       18.74       11.30     11.34 o 
   4  38   4       27.13       18.69     15.78 o 
   1   1   5      298.83      324.89     11.72 o 
   3   1   5      306.65      345.68     13.17 o 
   5   1   5     2564.73     2479.01     22.28 o 
   7   1   5      311.48      308.32     12.16 o 
   9   1   5      158.93      178.34     17.05 o 
  11   1   5      256.86      279.18     10.82 o 
  13   1   5      378.64      401.04     11.22 o 
  15   1   5       91.83       70.49      9.36 o 
  17   1   5        9.23        5.46      8.42 o 
   1   3   5      461.77      460.90     12.16 o 
   3   3   5    11187.95    11640.92     65.29 o 
   5   3   5      665.38      719.99     14.35 o 
   7   3   5      493.33      453.21     13.68 o 
   9   3   5      545.36      589.80     16.77 o 
  11   3   5      172.85      192.44     10.63 o 
  13   3   5      133.82      164.49      9.48 o 
  15   3   5        3.36        5.80      6.90 o 
  17   3   5       27.81       41.50     11.12 o 
   1   5   5      332.64      345.22     11.71 o 
   3   5   5     6482.21     6470.58     39.61 o 
   5   5   5      686.48      684.78     14.17 o 
   7   5   5      716.38      706.60     14.73 o 
   9   5   5      684.97      709.20     17.76 o 
  11   5   5      236.40      260.04     10.88 o 
  13   5   5      139.06      174.54      9.44 o 
  15   5   5       18.45       18.52      8.01 o 
  17   5   5       21.36       26.66     11.48 o 
   1   7   5     1193.45     1297.98     15.86 o 
   3   7   5       52.74       61.85      8.85 o 
   5   7   5     1824.23     1761.63     19.44 o 
   7   7   5      445.23      454.42     12.32 o 
   9   7   5     1046.08     1061.42     18.96 o 
  11   7   5       75.59       79.76      8.51 o 
  13   7   5       29.78       25.31      7.54 o 
  15   7   5       12.12        8.97      9.91 o 
  17   7   5        9.86        7.76     10.11 o 
   1   9   5     2532.77     2708.72     22.73 o 
   3   9   5      568.65      513.00     12.25 o 
   5   9   5     1595.63     1578.96     18.19 o 
   7   9   5      827.34      824.93     14.58 o 
   9   9   5      231.89      223.58     13.14 o 
  11   9   5        5.23        0.03      6.06 o 
  13   9   5       60.73       64.01      6.90 o 
  15   9   5       42.78       34.59      9.63 o 
  17   9   5       17.63       31.93     12.57 o 
   1  11   5       25.27       51.56     10.46 o 
   3  11   5     3202.89     3258.61     24.57 o 
   5  11   5      137.27      151.01      9.23 o 
   7  11   5      625.77      623.12     12.76 o 
   9  11   5     1728.42     1796.24     22.17 o 
  11  11   5      590.07      648.40     11.71 o 
  13  11   5      115.46       95.25      9.48 o 
  15  11   5       26.90       12.06      8.54 o 
  17  11   5       22.05       27.39     13.48 o 
   1  13   5     1166.33     1130.74     15.55 o 
   3  13   5      275.27      293.17     10.30 o 
   5  13   5      233.64      257.00     11.09 o 
   7  13   5      765.77      795.57     14.72 o 
   9  13   5      903.70      938.56     16.64 o 
  11  13   5      816.48      787.32     17.06 o 
  13  13   5      343.33      312.92     52.54 o 
  15  13   5       22.23       14.06     13.05 o 
  17  13   5       18.88       15.67     12.09 o 
   1  15   5       17.82       16.55      6.93 o 
   3  15   5      192.21      177.84      9.73 o 
   5  15   5      644.34      637.13     12.92 o 
   7  15   5     3044.29     3212.95     22.98 o 
   9  15   5      130.82      144.09      8.88 o 
  11  15   5      383.64      406.77     13.24 o 
  13  15   5      374.07      382.18     28.07 o 
  15  15   5       37.79       10.49     12.78 o 
   1  17   5     1222.02     1152.70     14.90 o 
   3  17   5      668.76      650.78     11.87 o 
   5  17   5      432.30      405.05     12.41 o 
   7  17   5     4260.03     4482.94     28.72 o 
   9  17   5      286.02      281.69      8.15 o 
  11  17   5       99.97       94.79     10.03 o 
  13  17   5        3.59        2.99     10.62 o 
  15  17   5       30.21        7.92     11.20 o 
   1  19   5      528.08      580.69     12.02 o 
   3  19   5     1105.98     1082.82     14.62 o 
   5  19   5      835.03      826.71     12.18 o 
   7  19   5      903.49      871.21     14.64 o 
   9  19   5      198.61      181.42     11.63 o 
  11  19   5       16.55        9.18     12.04 o 
  13  19   5       85.24       19.20     14.89 o 
  15  19   5        2.35       -0.21     11.95 o 
   1  21   5      650.05      683.06     12.63 o 
   3  21   5     1062.86     1119.57     14.92 o 
   5  21   5     1416.72     1435.62     14.52 o 
   7  21   5      484.21      506.83     16.12 o 
   9  21   5      425.43      454.54     16.49 o 
  11  21   5       47.86       12.24     14.18 o 
  13  21   5       12.23        1.04      9.99 o 
  15  21   5       10.01        4.07     14.02 o 
   1  23   5      210.84      226.54     10.99 o 
   3  23   5      465.27      458.87     11.95 o 
   5  23   5      260.08      240.84      6.99 o 
   7  23   5      729.14      771.30     16.87 o 
   9  23   5       30.71       19.71     12.87 o 
  11  23   5       33.23       13.71     14.31 o 
  13  23   5       46.49       11.64     12.25 o 
   1  25   5      323.96      335.02     11.87 o 
   3  25   5      176.56      198.51      8.45 o 
   5  25   5       32.35       30.34      6.28 o 
   7  25   5      735.03      783.02     17.86 o 
   9  25   5      623.83      711.45     19.98 o 
  11  25   5      138.81       93.61     29.68 o 
  13  25   5        7.58       -3.98     21.31 o 
   1  27   5      111.06      111.28      9.75 o 
   3  27   5      465.93      504.09     11.73 o 
   5  27   5      116.67      116.10     14.26 o 
   7  27   5       66.60       46.58     10.24 o 
   9  27   5      381.09      464.25     20.80 o 
  11  27   5      109.16       41.52     24.86 o 
   1  29   5       43.71       30.39      8.25 o 
   3  29   5      130.44      138.12      8.59 o 
   5  29   5      262.98      298.48     14.51 o 
   7  29   5      157.95      157.22     32.19 o 
   9  29   5      166.78      139.10     29.36 o 
  11  29   5       37.76       21.11     20.97 o 
   1  31   5       39.83       32.25      8.25 o 
   3  31   5        5.83        5.09      8.31 o 
   5  31   5      131.28      152.59     23.26 o 
   7  31   5       39.62       20.64     12.63 o 
   9  31   5        1.08        5.99     14.51 o 
   1  33   5      203.95      217.60     11.56 o 
   3  33   5       33.92       19.12     10.19 o 
   5  33   5      112.83      100.29     22.32 o 
   7  33   5       34.19       16.73     14.41 o 
   1  35   5      106.99      108.25     14.17 o 
   3  35   5      227.56      284.24     14.91 o 
   5  35   5       28.71       11.25     13.39 o 
   1  37   5       78.17       57.37     13.28 o 
   3  37   5       31.89       20.00     13.24 o 
   2   0   6      424.99      401.04     23.14 o 
   6   0   6     2097.60     2205.63     33.09 o 
  10   0   6     1504.50     1505.13     39.43 o 
  14   0   6       12.54        9.04     10.78 o 
   0   2   6      400.00      456.51     19.17 o 
   2   2   6       25.11       32.71     10.53 o 
   4   2   6      167.61      177.38     12.02 o 
   6   2   6     1301.91     1285.49     20.02 o 
   8   2   6      570.62      550.52     17.79 o 
  10   2   6      571.43      681.17     20.76 o 
  12   2   6      232.05      221.60     12.07 o 
  14   2   6       22.83       21.44      8.94 o 
  16   2   6       51.96       37.89     10.48 o 
   2   4   6      696.17      708.62     15.16 o 
   4   4   6       95.14       77.29     11.39 o 
   6   4   6      356.38      355.99     14.93 o 
   8   4   6     1263.38     1362.54     21.35 o 
  10   4   6      217.92      229.48     16.48 o 
  12   4   6     1156.63     1219.26     18.37 o 
  14   4   6       21.66       22.62      8.40 o 
  16   4   6        0.72        6.09      9.39 o 
   0   6   6     1149.39     1140.35     28.93 o 
   2   6   6      374.87      384.68     13.40 o 
   4   6   6     1502.82     1489.21     19.28 o 
   6   6   6     2179.17     2188.41     23.25 o 
   8   6   6      426.40      427.10     16.25 o 
  10   6   6      721.19      728.99     19.04 o 
  12   6   6       39.34       51.29      9.94 o 
  14   6   6       85.43       84.86     10.45 o 
  16   6   6       21.95        6.47     11.64 o 
   2   8   6      195.77      235.46     12.74 o 
   4   8   6     1248.36     1188.93     17.75 o 
   6   8   6      682.74      711.70     16.99 o 
   8   8   6     1806.06     1816.97     24.07 o 
  10   8   6     1101.17     1170.92     22.08 o 
  12   8   6       30.77       21.28      8.27 o 
  14   8   6       25.09       15.72      8.26 o 
  16   8   6        4.83        5.93     10.57 o 
   0  10   6     1729.90     1849.01     31.36 o 
   2  10   6      108.83      119.49     11.10 o 
   4  10   6      722.02      714.30     16.10 o 
   6  10   6       13.73       16.12     11.13 o 
   8  10   6      580.97      601.93     17.16 o 
  10  10   6     1254.04     1411.99     21.75 o 
  12  10   6      292.39      280.95     10.55 o 
  14  10   6      106.23       97.20     16.03 o 
  16  10   6        8.07       12.08     12.00 o 
   2  12   6      453.44      481.83     13.95 o 
   4  12   6       32.04       28.08     10.05 o 
   6  12   6      135.78      133.66     11.64 o 
   8  12   6     1799.70     1888.33     26.53 o 
  10  12   6      806.69      893.72     23.23 o 
  12  12   6       86.32       89.26      9.55 o 
  14  12   6       41.29       31.40      9.73 o 
  16  12   6       77.06       62.40     22.55 o 
   0  14   6      298.53      300.88     19.88 o 
   2  14   6       22.58       24.19      8.71 o 
   4  14   6      335.24      384.65     13.00 o 
   6  14   6     1127.73     1195.04     18.99 o 
   8  14   6      434.11      428.85     14.45 o 
  10  14   6      834.85      923.77     18.97 o 
  12  14   6       14.89       19.88      8.37 o 
  14  14   6      211.23      183.54     58.49 o 
  16  14   6       25.40       26.02     15.35 o 
   2  16   6      646.01      702.27     15.85 o 
   4  16   6       88.04       92.48      9.73 o 
   6  16   6      269.04      304.52     12.04 o 
   8  16   6      122.45      142.17      8.19 o 
  10  16   6      404.04      419.76     12.13 o 
  12  16   6       92.51       84.60     13.50 o 
  14  16   6        7.17        4.12     11.16 o 
   0  18   6      160.11      191.40     15.60 o 
   2  18   6      249.02      247.67     11.11 o 
   4  18   6       42.18       53.67      8.65 o 
   6  18   6     1499.71     1570.57     17.00 o 
   8  18   6      838.65      798.69     17.68 o 
  10  18   6      312.24      328.51     16.36 o 
  12  18   6      203.14      222.78     31.08 o 
  14  18   6      116.11       16.47     13.18 o 
   2  20   6      674.62      680.61     12.93 o 
   4  20   6      405.28      467.27     11.97 o 
   6  20   6      502.18      521.33     12.15 o 
   8  20   6      346.56      382.64     28.92 o 
  10  20   6      415.73      474.72     19.09 o 
  12  20   6        5.28       -0.30     12.51 o 
  14  20   6       11.88        7.48     13.18 o 
   0  22   6     1538.93     1515.37     26.24 o 
   2  22   6      140.93      144.82      9.46 o 
   4  22   6      739.34      761.05     13.25 o 
   6  22   6      430.09      441.15     10.41 o 
   8  22   6      225.14      217.10     22.53 o 
  10  22   6       10.21        3.00     11.60 o 
  12  22   6       25.45        9.28     13.21 o 
   2  24   6      829.45      895.17     15.09 o 
   4  24   6      154.97      160.21     10.10 o 
   6  24   6      435.97      435.51     17.05 o 
   8  24   6      140.97      105.24     30.95 o 
  10  24   6       10.69        4.73     12.70 o 
  12  24   6       13.56        3.37     12.04 o 
   0  26   6      416.31      412.01     18.31 o 
   2  26   6       14.88       14.69      7.72 o 
   4  26   6       11.95        4.25      6.87 o 
   6  26   6      331.68      334.41     13.80 o 
   8  26   6       11.16        3.61     10.53 o 
  10  26   6       47.59       18.74     15.61 o 
  12  26   6       23.17       10.27     11.82 o 
   2  28   6      408.54      465.01     13.08 o 
   4  28   6      123.33      118.82      8.32 o 
   6  28   6       35.70       28.38     10.70 o 
   8  28   6       56.47       34.08     13.75 o 
  10  28   6        7.67        2.29     14.75 o 
   0  30   6      517.27      573.07     20.73 o 
   2  30   6       64.76       53.23     10.13 o 
   4  30   6      102.31       85.81     13.79 o 
   6  30   6      164.41      148.17     24.55 o 
   8  30   6       32.02       16.06     13.14 o 
   2  32   6        2.33       -5.00      7.18 o 
   4  32   6      169.63      200.54     13.88 o 
   6  32   6      104.48       67.13     28.82 o 
   8  32   6       22.57       17.08     14.24 o 
   0  34   6       53.43       56.01     20.08 o 
   2  34   6       97.32       66.05     14.28 o 
   4  34   6        3.08       -0.54     12.67 o 
   6  34   6       22.10       10.55     29.17 o 
   1   1   7      508.74      532.26     17.58 o 
   3   1   7      156.11      153.68     13.86 o 
   5   1   7     1634.90     1629.00     25.34 o 
   7   1   7      113.14       97.87     14.45 o 
   9   1   7      941.20      872.91     24.40 o 
  11   1   7      652.66      786.54     22.52 o 
  13   1   7      129.77      128.21     12.93 o 
  15   1   7       53.14       32.35     13.33 o 
   1   3   7     1113.56     1101.43     22.54 o 
   3   3   7      387.49      372.04     16.21 o 
   5   3   7     1349.26     1381.36     23.35 o 
   7   3   7      438.59      375.76     17.37 o 
   9   3   7       52.29       71.90     14.94 o 
  11   3   7       73.39       91.80     15.77 o 
  13   3   7      324.57      388.85     23.82 o 
  15   3   7       41.72       41.17     12.63 o 
   1   5   7      375.81      403.91     17.35 o 
   3   5   7      359.46      367.90     17.79 o 
   5   5   7     1433.57     1410.97     22.99 o 
   7   5   7      687.02      705.15     17.53 o 
   9   5   7      442.04      397.42     17.47 o 
  11   5   7       82.00      112.54     17.55 o 
  13   5   7      274.48      303.14     19.87 o 
  15   5   7        6.27       13.91     11.33 o 
   1   7   7      448.98      445.67     17.35 o 
   3   7   7      332.97      328.38     15.17 o 
   5   7   7     2249.49     2321.17     30.91 o 
   7   7   7      259.63      281.25     14.97 o 
   9   7   7      147.44      113.60     13.02 o 
  11   7   7      367.59      405.88     17.37 o 
  13   7   7       28.39       20.98      9.35 o 
  15   7   7        7.70        7.93     12.47 o 
   1   9   7      175.90      183.66     14.57 o 
   3   9   7      465.44      476.57     17.23 o 
   5   9   7     1934.28     1930.51     26.32 o 
   7   9   7      505.93      503.18     16.04 o 
   9   9   7      476.41      435.92     16.52 o 
  11   9   7       31.20       33.04     13.09 o 
  13   9   7      315.05      353.14     20.79 o 
  15   9   7       44.29       38.60     12.04 o 
   1  11   7      277.27      286.35     15.17 o 
   3  11   7      807.16      891.49     22.10 o 
   5  11   7     2625.74     2595.75     27.70 o 
   7  11   7      113.41       90.10     13.16 o 
   9  11   7       89.99       69.56     11.91 o 
  11  11   7       12.35       20.02     12.57 o 
  13  11   7      288.20      344.73     15.28 o 
  15  11   7       75.13       71.25     21.83 o 
   1  13   7      203.62      211.28     14.55 o 
   3  13   7      464.33      446.94     15.89 o 
   5  13   7      742.17      749.65     20.58 o 
   7  13   7       42.63       32.44     13.04 o 
   9  13   7      388.57      425.66     15.53 o 
  11  13   7       73.17      112.16     16.01 o 
  13  13   7      140.29      141.66     23.69 o 
  15  13   7       55.57       23.13     16.07 o 
   1  15   7       43.47       54.80     11.09 o 
   3  15   7      271.23      278.53     13.95 o 
   5  15   7      499.23      556.90     15.97 o 
   7  15   7       38.41       33.45     11.36 o 
   9  15   7      173.41      173.33     15.63 o 
  11  15   7      141.48      192.97     14.20 o 
  13  15   7       10.08        8.92     17.54 o 
   1  17   7      356.83      352.59     13.68 o 
   3  17   7     1127.34     1120.45     16.85 o 
   5  17   7      447.38      466.33     13.53 o 
   7  17   7       14.43       11.12      7.68 o 
   9  17   7       30.03       21.15      8.65 o 
  11  17   7       22.71       35.85     17.14 o 
  13  17   7      255.52      328.33     54.71 o 
   1  19   7      266.76      271.95     11.60 o 
   3  19   7       23.75       26.51      8.95 o 
   5  19   7       48.10       32.28      9.51 o 
   7  19   7        1.55        2.35      6.83 o 
   9  19   7        5.08        0.08      8.53 o 
  11  19   7       98.21       55.86     18.20 o 
  13  19   7       12.86        5.20     14.43 o 
   1  21   7      598.34      623.03     13.99 o 
   3  21   7      138.62      112.58     11.73 o 
   5  21   7      155.86      170.15     10.34 o 
   7  21   7       50.37       33.02      8.97 o 
   9  21   7      283.66      312.63     45.12 o 
  11  21   7       77.45       64.48     18.72 o 
  13  21   7       27.26       18.68     17.49 o 
   1  23   7      349.08      367.89     13.11 o 
   3  23   7      683.66      679.40     15.29 o 
   5  23   7      123.04      128.97     10.86 o 
   7  23   7       35.70       24.53      7.45 o 
   9  23   7       49.80       25.35     14.64 o 
  11  23   7       16.37       21.68     15.61 o 
   1  25   7      787.42      815.56     15.56 o 
   3  25   7      344.38      310.88     12.42 o 
   5  25   7       20.79       14.70      9.32 o 
   7  25   7        5.13       18.07     13.63 o 
   9  25   7       15.78       11.92     14.41 o 
  11  25   7        9.62       14.22     14.99 o 
   1  27   7       59.34       58.11     11.95 o 
   3  27   7      149.29      190.91     12.49 o 
   5  27   7        7.49       11.49     12.21 o 
   7  27   7       65.81       76.48     17.83 o 
   9  27   7        6.26        0.67     11.60 o 
   1  29   7       64.54       44.48     13.17 o 
   3  29   7       39.66       32.04      9.05 o 
   5  29   7        4.11        0.85     11.10 o 
   7  29   7       36.41       65.76     17.96 o 
   1  31   7       43.08       33.26     11.62 o 
   3  31   7       30.63       26.27     14.27 o 
   5  31   7       97.88      112.44     19.22 o 
   1  33   7       11.15        5.11     10.13 o 
   3  33   7       36.56       29.22     13.19 o 
   0   0   8     1352.45     1292.09     48.27 o 
   4   0   8      537.98      541.95     28.61 o 
   8   0   8       89.31      101.42     19.91 o 
  12   0   8       24.21        9.21     17.79 o 
   2   2   8     3903.26     4072.72     42.90 o 
   4   2   8      140.44      138.97     16.09 o 
   6   2   8      247.58      245.76     17.97 o 
   8   2   8       19.00       19.36     13.11 o 
  10   2   8       80.75       55.95     17.26 o 
  12   2   8       19.56       11.15     14.25 o 
  14   2   8       85.55       29.05     16.29 o 
   0   4   8      462.02      511.37     27.49 o 
   2   4   8     5700.51     5870.19     47.97 o 
   4   4   8       46.55       42.19     15.55 o 
   6   4   8      125.57      127.10     14.47 o 
   8   4   8        1.80        9.49     11.83 o 
  10   4   8      140.37       78.96     24.43 o 
  12   4   8        1.06       -2.40     11.31 o 
  14   4   8       86.64       65.11     14.92 o 
   2   6   8     1254.92     1303.32     26.13 o 
   4   6   8      885.21      875.69     21.46 o 
   6   6   8      131.30      108.94     17.08 o 
   8   6   8       25.56       27.43     12.80 o 
  10   6   8       36.39        8.41     13.42 o 
  12   6   8        8.81       -2.11     11.54 o 
  14   6   8       15.53       12.66     12.03 o 
   0   8   8     2541.64     2622.08     46.35 o 
   2   8   8     1133.62     1099.46     24.07 o 
   4   8   8      131.76      107.17     14.25 o 
   6   8   8     1007.78      974.63     20.38 o 
   8   8   8       64.17       67.82     13.84 o 
  10   8   8       21.71       11.45     14.84 o 
  12   8   8       25.36       22.59     16.30 o 
  14   8   8      113.05      113.45     19.50 o 
   2  10   8     1456.16     1519.01     23.92 o 
   4  10   8      213.84      205.92     17.51 o 
   6  10   8      675.89      683.06     19.13 o 
   8  10   8        5.15       -1.57     11.06 o 
  10  10   8        3.43        4.85     13.35 o 
  12  10   8        1.29       -3.77     13.50 o 
  14  10   8       59.99       42.68     12.75 o 
   0  12   8       56.82       79.79     20.68 o 
   2  12   8      704.28      693.41     20.02 o 
   4  12   8       66.10       77.62     13.27 o 
   6  12   8      166.76      187.95     14.07 o 
   8  12   8        4.24        6.23     11.10 o 
  10  12   8       36.13       49.70     15.27 o 
  12  12   8        7.73       -0.32     14.94 o 
  14  12   8        2.63        0.50     14.94 o 
   2  14   8      134.13      119.90     14.98 o 
   4  14   8      171.75      184.40     15.37 o 
   6  14   8       80.34       59.04     12.30 o 
   8  14   8       34.82       32.91     13.09 o 
  10  14   8       38.23       54.50     14.08 o 
  12  14   8        9.80       17.27     15.43 o 
   0  16   8      550.52      548.53     24.44 o 
   2  16   8      170.17      152.82     14.05 o 
   4  16   8       47.49       35.02     12.03 o 
   6  16   8      298.44      332.29     15.42 o 
   8  16   8       59.47       50.01     18.11 o 
  10  16   8        8.88        6.83     13.57 o 
  12  16   8       76.32      108.92     22.73 o 
   2  18   8      325.90      323.22     14.11 o 
   4  18   8        7.95       11.78      9.47 o 
   6  18   8      158.73      166.87     14.69 o 
   8  18   8       78.82       40.69     17.71 o 
  10  18   8      120.89      146.86     19.62 o 
  12  18   8       19.60       34.20     21.53 o 
   0  20   8      771.47      736.35     25.98 o 
   2  20   8      114.31      105.99     12.09 o 
   4  20   8       45.79       33.61      9.63 o 
   6  20   8       11.63        9.85      9.04 o 
   8  20   8        7.63       -1.65      6.59 o 
  10  20   8        8.86       13.70     16.20 o 
   2  22   8      604.34      598.93     16.13 o 
   4  22   8       66.59       76.57     12.46 o 
   6  22   8       41.51       28.91      9.29 o 
   8  22   8       18.13       27.33     17.19 o 
  10  22   8       36.28       27.61     19.22 o 
   0  24   8      231.86      285.43     18.56 o 
   2  24   8      138.85      140.63     11.81 o 
   4  24   8       14.29        3.67      8.62 o 
   6  24   8        5.27       -0.70      7.71 o 
   8  24   8       30.03       21.53     17.79 o 
  10  24   8       28.15       40.55     21.41 o 
   2  26   8        6.34        3.40      9.63 o 
   4  26   8       11.65       -0.48      8.02 o 
   6  26   8       22.92       19.67     14.92 o 
   8  26   8        4.46       -6.18     14.73 o 
   0  28   8      208.43      206.42     33.27 o 
   2  28   8       41.63       34.85     11.46 o 
   4  28   8      124.41      170.15     26.57 o 
   6  28   8       19.69       15.72     16.46 o 
   2  30   8       76.47       48.71     18.26 o 
   4  30   8       37.92       34.40     14.74 o 
   1   1   9     3609.93     3793.66     41.25 o 
   3   1   9      512.04      525.23     20.39 o 
   5   1   9       62.82       47.74     15.38 o 
   7   1   9       46.39       26.54     14.19 o 
   9   1   9        9.05       -0.97     11.46 o 
  11   1   9        5.40        3.21     16.63 o 
  13   1   9       14.05       13.30     18.19 o 
   1   3   9      108.33      108.93     18.92 o 
   3   3   9      564.70      622.48     22.99 o 
   5   3   9       63.68       49.16     14.71 o 
   7   3   9       24.78       16.57     14.32 o 
   9   3   9        7.60        2.55     13.15 o 
  11   3   9       19.66       11.95     16.07 o 
  13   3   9        0.27        4.00     14.67 o 
   1   5   9      704.17      802.57     24.26 o 
   3   5   9       71.84       72.73     15.58 o 
   5   5   9      316.79      299.34     18.68 o 
   7   5   9       92.78       49.90     16.83 o 
   9   5   9       13.15       24.03     15.07 o 
  11   5   9        4.11        2.71     16.02 o 
  13   5   9       13.02       -1.16     12.49 o 
   1   7   9      404.43      414.26     19.71 o 
   3   7   9      529.79      569.51     22.70 o 
   5   7   9       89.24       57.16     17.15 o 
   7   7   9       19.81        2.87     13.59 o 
   9   7   9       31.98       31.64     15.00 o 
  11   7   9        9.36        7.94     15.90 o 
  13   7   9       56.77       56.11     22.00 o 
   1   9   9     1671.52     1856.81     31.67 o 
   3   9   9       58.46       64.23     18.26 o 
   5   9   9       75.63       51.06     14.82 o 
   7   9   9       18.82       10.81     13.46 o 
   9   9   9        2.36       -3.33     11.20 o 
  11   9   9        0.66        6.40     15.49 o 
  13   9   9       24.57       17.37     18.45 o 
   1  11   9       11.34        3.05     13.85 o 
   3  11   9      257.15      237.65     17.08 o 
   5  11   9       23.26       18.96     13.59 o 
   7  11   9       16.68        5.29     11.15 o 
   9  11   9        4.63        9.72     13.68 o 
  11  11   9        6.17       33.09     16.13 o 
   1  13   9      695.72      792.39     21.85 o 
   3  13   9      665.64      755.51     21.60 o 
   5  13   9      254.06      248.13     19.37 o 
   7  13   9        0.46       -3.96     11.93 o 
   9  13   9        1.21       10.62     14.36 o 
  11  13   9        1.83       -7.24     15.63 o 
   1  15   9       62.06       63.98     16.00 o 
   3  15   9       50.53       59.21     14.35 o 
   5  15   9      232.68      218.41     17.76 o 
   7  15   9      110.54       44.74     20.80 o 
   9  15   9       88.48       63.41     19.56 o 
  11  15   9        9.61       15.65     13.39 o 
   1  17   9      273.46      313.62     18.11 o 
   3  17   9       73.04       88.94     14.81 o 
   5  17   9       26.52       16.55     11.44 o 
   7  17   9       40.95       16.79     10.99 o 
   9  17   9        9.73       13.83     12.32 o 
  11  17   9       23.70       26.49     22.28 o 
   1  19   9      155.54      180.25     14.01 o 
   3  19   9        6.48       12.72     10.86 o 
   5  19   9       55.03       32.02     14.77 o 
   7  19   9       10.97        7.14     10.58 o 
   9  19   9       47.91       30.72     14.60 o 
   1  21   9      154.64      137.21     15.08 o 
   3  21   9       62.17       60.90     12.65 o 
   5  21   9       30.48        8.90      9.15 o 
   7  21   9        3.21        7.86      8.55 o 
   9  21   9        9.17        0.86     22.24 o 
   1  23   9       18.01       27.53     11.77 o 
   3  23   9      103.33       74.38     13.10 o 
   5  23   9        0.07        1.40     10.01 o 
   7  23   9       47.99       69.18     29.24 o 
   1  25   9       60.53       58.75     13.43 o 
   3  25   9        0.14        8.51     10.91 o 
   5  25   9       11.45       15.97     11.15 o 
   1  27   9       99.16       78.20     14.31 o 
   3  27   9       90.13       87.13     15.34 o 
   2   0  10      208.98       59.05     56.17 o 
   6   0  10      369.04      436.75     33.08 o 
  10   0  10       63.94       -1.95     33.27 o 
   0   2  10      869.88      897.99     35.39 o 
   2   2  10      250.83      295.57     22.86 o 
   4   2  10      169.07      105.85     34.63 o 
   6   2  10       90.20       39.99     18.87 o 
   8   2  10       16.36        2.59     14.73 o 
  10   2  10       21.66       13.39     17.48 o 
   2   4  10      245.78      279.87     21.70 o 
   4   4  10      228.99      136.67     48.20 o 
   6   4  10        4.09        2.25     13.16 o 
   8   4  10       73.98       28.51     15.97 o 
  10   4  10        1.82       -1.11     16.65 o 
   0   6  10       83.81       41.65     24.78 o 
   2   6  10      115.47       69.08     27.46 o 
   4   6  10      168.19       63.22     31.35 o 
   6   6  10      118.48       37.31     19.19 o 
   8   6  10       24.34        5.76     16.04 o 
  10   6  10       56.11       31.44     17.81 o 
   2   8  10      106.09       74.20     22.35 o 
   4   8  10       87.48       43.54     18.11 o 
   6   8  10       77.30       18.54     15.62 o 
   8   8  10        9.31       12.00     13.86 o 
  10   8  10       39.47       44.18     16.39 o 
   0  10  10        2.12       -0.64     20.75 o 
   2  10  10       29.27       21.75     17.61 o 
   4  10  10      148.18      121.65     32.62 o 
   6  10  10        4.28        3.76     15.47 o 
   8  10  10       12.46        4.58     12.68 o 
  10  10  10       38.51       36.91     16.84 o 
   2  12  10      495.97      528.66     21.73 o 
   4  12  10       19.92       12.21     15.25 o 
   6  12  10        1.72       10.01     13.67 o 
   8  12  10       45.18       38.67     16.99 o 
  10  12  10        5.53       -3.32     12.62 o 
   0  14  10       70.23       64.47     22.39 o 
   2  14  10       67.89       57.82     19.04 o 
   4  14  10      123.67       78.15     16.97 o 
   6  14  10       21.46       18.01     15.08 o 
   8  14  10       25.96       32.53     14.56 o 
   2  16  10      171.56      120.66     32.91 o 
   4  16  10      175.45      196.75     20.46 o 
   6  16  10       82.56       49.11     18.73 o 
   8  16  10       40.93       19.58     14.42 o 
   0  18  10      142.97      124.32     26.02 o 
   2  18  10       80.83       85.34     15.11 o 
   4  18  10      107.20       80.33     24.42 o 
   6  18  10        5.17        8.22     13.10 o 
   8  18  10       20.28        5.67     12.71 o 
   2  20  10      121.49      147.35     16.87 o 
   4  20  10        5.93        1.14     11.35 o 
   6  20  10       10.51        0.83     11.01 o 
   0  22  10       65.36      107.90     21.25 o 
   2  22  10       30.39       38.94     13.64 o 
   4  22  10       86.39       97.90     14.54 o 
   2  24  10       20.36       22.57     12.80 o 
   1   1  11       19.19        2.24     17.30 o 
   3   1  11       51.63       32.27     17.65 o 
   5   1  11       73.03       35.62     18.27 o 
   7   1  11        2.92        8.98     16.11 o 
   9   1  11       18.96        6.34     15.67 o 
   1   3  11       75.79       62.82     18.07 o 
   3   3  11        7.86       -0.93     13.68 o 
   5   3  11      142.45       64.37     35.41 o 
   7   3  11       87.58       45.81     23.02 o 
   9   3  11       55.01       29.00     22.09 o 
   1   5  11       25.69       21.23     17.29 o 
   3   5  11       32.65       11.70     15.30 o 
   5   5  11       46.78       24.51     18.03 o 
   7   5  11      121.98      110.92     42.86 o 
   9   5  11       52.65       32.81     18.81 o 
   1   7  11       22.09       14.07     16.83 o 
   3   7  11        1.24        6.83     17.62 o 
   5   7  11       20.83       20.47     17.24 o 
   7   7  11        2.94        3.43     16.08 o 
   1   9  11      136.49       88.31     27.28 o 
   3   9  11        7.60        8.21     15.09 o 
   5   9  11       43.92        9.80     15.45 o 
   7   9  11       17.16        4.71     17.82 o 
   1  11  11       20.10       16.85     17.66 o 
   3  11  11       17.84       17.79     17.07 o 
   5  11  11       36.31       19.90     16.87 o 
   7  11  11       16.14       14.96     16.19 o 
   1  13  11        2.15       16.78     16.03 o 
   3  13  11        9.61       10.21     16.29 o 
   5  13  11      106.04       93.17     26.01 o 
   7  13  11       26.41       17.74     16.97 o 
   1  15  11        5.74       14.48     17.12 o 
   3  15  11       18.46       18.64     16.17 o 
   5  15  11        4.34       13.64     16.63 o 
   1  17  11       96.52       91.94     17.88 o 
   3  17  11       20.77       19.38     15.10 o 
   1  19  11        7.85       18.93     14.04 o 
   0   0  12      107.55       89.89     68.83 o 
   4   0  12      144.22       64.00     42.60 o 
   2   2  12        3.07        1.03     17.19 o 
   4   2  12       44.53       12.86     18.95 o 
   0   4  12       10.21        3.31     26.48 o 
   2   4  12       46.51       42.86     21.54 o 
   4   4  12       11.03       -1.88     15.88 o 
   2   6  12        9.82       -3.37     18.25 o 
   4   6  12       17.83        9.76     19.32 o 
   0   8  12       45.35       37.46     33.12 o 
   2   8  12       12.79       25.89     20.25 o 
   2  10  12       28.91       35.84     18.86 o 
                                                 
